# Supplementary material for: Protocol to Assess the Knowledge, Attitude, and Practices of Midwives in the Implementation of Maternal Healthcare Guidelines in a Selected District, Limpopo Province, South Africa
Source: Nurs Rep. 2025 Oct 15;15(10):368. doi: 10.3390/nursrep15100368 (PMC12566797; doi:10.3390/nursrep15100368)
Supplement: Supplementary file 1 [file nursrep-15-00368-s001.zip]

Archive with 1 entries (1 files):
- nursrep-3731395-supplementary.pdf
